# Supplementary material for: Insights into Transfer of Supramolecular Doxorubicin/Congo Red Aggregates through Phospholipid Membranes
Source: Molecules. 2024 May 30;29(11):2567. doi: 10.3390/molecules29112567 (PMC11173802; doi:10.3390/molecules29112567)
Supplement: Supplementary file 1 [file molecules-29-02567-s001.zip]

Archive with 1 entries (1 files):
- molecules-3032817-supplementary.pdf
